# Supplementary material for: Diagnostic accuracy of 3 urine lipoarabinomannan tuberculosis assays in HIV-negative outpatients
Source: J Clin Invest. 2020 Sep 28;130(11):5756–64. doi: 10.1172/JCI140461 (PMC7598043; doi:10.1172/JCI140461)
Supplement: Supplemental Data Set 1 [file jci-130-140461-s022.xlsx]

## Sheet: Sheet1
UPID	Site	MRS	CRS	REF_CATEGORY	AGE	SEX	SP_SSM_ANY	SP_XP_ANY	SP_CUL_ANY	SP1_XP	SP1_SSM	FujiLAM	AlereLAM	EclLAM	EclLAMconc
Cohort1A_100	South Africa	0	0	3	33	M	0	0	0	0	0	0	0	0	NaN
Cohort1A_101	South Africa	0	0	3	22	F	0	0	0	0	0	0	0	0	0.857143
Cohort1A_102	South Africa	0	0	3	29	F	0	0	0	0	0	0	0	0	0.0857143
Cohort1A_103	South Africa	0	0	3	20	M	0	0	0	0	0	0	0	0	0.6
Cohort1A_105	South Africa	0	0	3	22	M	0	0	0	0	0	0	0	0	0.857143
Cohort1A_106	South Africa	0	0	3	22	M	0	0	0	0	0	0	0	0	0.857143
Cohort1A_107	South Africa	0	0	3	28	F	0	0	1	0	0	0	0	0	NaN
Cohort1A_011	South Africa	0	0	3	32	M	0	0	0	0	0	0	0	0	NaN
Cohort1A_112	South Africa	1	1	1	29	M	0	1	1	1	0	0	0	0	1.87143
Cohort1A_114	South Africa	0	0	3	35	M	0	0	0	0	0	0	0	0	0.5
Cohort1A_119	South Africa	0	0	3	34	M	0	0	0	0	0	0	0	0	0.357143
Cohort1A_012	South Africa	0	0	3	56	M	0	0	0	0	0	0	1	0	NaN
Cohort1A_120	South Africa	0	0	3	31	M	0	0	0	0	0	0	0	0	NaN
Cohort1A_121	South Africa	1	1	1	23	F	0	0	1	0	0	0	0	0	3.72857
Cohort1A_125	South Africa	1	1	1	54	F	0	0	1	0	0	0	0	0	1.12857
Cohort1A_128	South Africa	0	0	3	29	F	0	0	0	0	0	0	0	0	0.271429
Cohort1A_133	South Africa	1	1	1	31	M	1	1	1	1	1	1	0	1	55.8714
Cohort1A_134	South Africa	1	1	1	28	M	0	1	0	0	0	0	0	0	3.01429
Cohort1A_139	South Africa	0	0	3	24	F	0	0	0	0	0	0	0	0	0.257143
Cohort1A_140	South Africa	0	0	3	49	M	0	0	0	NaN	NaN	0	0	0	0.685714
Cohort1A_141	South Africa	0	0	3	56	F	0	0	0	0	0	0	0	0	0.928571
Cohort1A_142	South Africa	0	0	3	65	M	0	0	0	0	0	0	0	0	0.271429
Cohort1A_151	South Africa	0	0	3	20	F	0	0	0	0	0	0	0	0	1.1
Cohort1A_152	South Africa	0	0	3	39	F	0	0	0	0	0	0	0	0	0
Cohort1A_157	South Africa	0	0	3	24	M	0	0	0	0	0	0	0	0	0.685714
Cohort1A_158	South Africa	0	0	3	25	F	0	0	0	0	0	1	0	0	0.357143
Cohort1A_159	South Africa	0	0	3	28	F	0	0	0	0	0	0	0	0	1.5
Cohort1A_160	South Africa	0	0	3	39	M	0	0	0	0	0	0	0	0	0.257143
Cohort1A_168	South Africa	0	0	3	29	M	0	0	0	0	0	0	0	0	0.685714
Cohort1A_169	South Africa	0	0	3	30	F	0	0	0	0	0	0	0	0	0.628571
Cohort1A_017	South Africa	0	0	3	52	F	0	0	0	0	0	0	0	0	0.785714
Cohort1A_170	South Africa	0	0	3	32	F	0	0	0	0	0	0	0	0	1.22857
Cohort1A_173	South Africa	0	0	3	30	M	0	0	0	0	0	0	0	0	3.34286
Cohort1A_175	South Africa	1	1	1	58	F	0	1	1	1	0	0	0	0	1.47143
Cohort1A_176	South Africa	0	0	3	34	F	0	0	1	0	0	0	0	0	0.271429
Cohort1A_177	South Africa	1	1	1	27	M	1	1	1	1	1	0	0	1	18.0571
Cohort1A_181	South Africa	0	0	3	52	M	0	0	0	0	0	0	0	0	NaN
Cohort1A_183	South Africa	1	1	1	31	M	1	1	1	1	1	1	0	1	36.2
Cohort1A_185	South Africa	0	0	3	43	F	0	0	0	0	0	0	0	0	0.0142857
Cohort1A_186	South Africa	0	0	3	25	M	0	0	0	0	0	0	0	0	0.171429
Cohort1A_187	South Africa	0	0	3	55	M	0	0	0	0	0	0	0	0	0.214286
Cohort1A_019	South Africa	0	0	3	54	F	0	0	0	0	0	0	0	0	0.857143
Cohort1A_199	South Africa	0	0	3	33	M	0	0	0	0	0	0	0	0	NaN
Cohort1A_002	South Africa	1	1	1	26	M	1	1	1	1	1	1	0	1	62.9857
Cohort1A_200	South Africa	1	1	1	28	M	1	1	1	1	1	1	0	1	33.8429
Cohort1A_203	South Africa	0	0	3	26	F	0	0	0	0	0	0	0	0	NaN
Cohort1A_204	South Africa	0	0	3	40	M	0	0	0	0	0	0	0	0	NaN
Cohort1A_205	South Africa	0	0	3	46	M	0	0	0	0	0	0	0	0	0.357143
Cohort1A_206	South Africa	0	0	3	38	F	0	0	0	0	0	0	0	0	NaN
Cohort1A_207	South Africa	0	0	3	31	F	0	0	0	0	0	0	0	0	NaN
Cohort1A_209	South Africa	0	0	3	40	M	0	0	0	0	0	0	0	0	NaN
Cohort1A_212	South Africa	0	0	3	46	M	0	0	1	0	0	0	0	0	NaN
Cohort1A_213	South Africa	0	0	3	48	M	0	0	0	0	0	0	0	0	NaN
Cohort1A_215	South Africa	0	0	3	30	M	0	0	0	0	0	0	0	0	0.1
Cohort1A_220	South Africa	0	0	3	44	F	0	0	0	0	0	0	1	0	0
Cohort1A_223	South Africa	0	0	3	36	M	0	0	0	0	0	0	0	0	0.0142857
Cohort1A_224	South Africa	1	1	1	48	M	0	1	1	1	0	0	0	0	1.95714
Cohort1A_225	South Africa	0	0	3	47	M	0	0	0	0	0	0	0	0	1.05714
Cohort1A_230	South Africa	1	1	1	48	F	0	1	1	1	0	0	0	0	0.485714
Cohort1A_233	South Africa	0	0	3	26	F	0	0	0	0	0	0	0	0	0.314286
Cohort1A_234	South Africa	0	0	3	21	F	0	0	0	0	0	0	0	0	0.214286
Cohort1A_236	South Africa	0	0	3	52	F	0	0	0	0	0	0	0	0	0.857143
Cohort1A_237	South Africa	0	0	3	57	M	0	0	0	0	0	0	0	0	0.6
Cohort1A_238	South Africa	0	0	3	56	M	0	0	0	0	0	0	0	0	0.1
Cohort1A_240	South Africa	0	0	3	24	M	0	0	0	0	0	0	0	0	0.242857
Cohort1A_241	South Africa	0	0	3	21	F	0	0	0	0	0	0	0	0	0.0857143
Cohort1A_243	South Africa	0	0	3	24	F	0	0	1	0	0	0	0	0	NaN
Cohort1A_244	South Africa	0	0	3	30	M	0	0	0	0	0	0	0	0	NaN
Cohort1A_246	South Africa	0	0	3	21	M	0	0	0	0	0	0	1	0	2.11429
Cohort1A_247	South Africa	0	0	3	57	F	0	0	0	0	0	0	0	0	0.414286
Cohort1A_249	South Africa	0	0	3	27	F	0	0	0	0	0	0	0	0	0.271429
Cohort1A_025	South Africa	0	0	3	55	M	0	0	0	0	0	0	0	0	1.17143
Cohort1A_251	South Africa	0	0	3	26	F	0	0	0	0	0	0	0	0	0.428571
Cohort1A_254	South Africa	0	0	3	63	F	0	0	0	0	0	0	1	0	1.54286
Cohort1A_255	South Africa	0	0	3	49	F	0	0	0	0	0	0	0	0	1.17143
Cohort1A_256	South Africa	0	0	3	26	M	0	0	0	0	0	0	0	0	NaN
Cohort1A_027	South Africa	0	0	3	47	M	0	0	0	0	0	0	0	0	4.37143
Cohort1A_028	South Africa	0	0	3	47	F	0	0	1	0	0	0	0	0	1.25714
Cohort1A_003	South Africa	1	1	1	56	F	0	1	1	1	0	0	0	0	0.842857
Cohort1A_039	South Africa	1	1	1	57	M	0	1	0	1	0	0	0	0	NaN
Cohort1A_391	South Africa	0	0	3	25	M	0	0	0	0	0	0	0	0	0.571429
Cohort1A_398	South Africa	0	0	3	21	F	0	0	0	0	0	0	0	0	0.157143
Cohort1A_401	South Africa	1	1	1	62	F	1	1	1	1	0	0	0	1	20.3429
Cohort1A_403	South Africa	0	0	3	66	F	0	0	0	0	0	0	0	0	NaN
Cohort1A_407	South Africa	0	0	3	63	F	0	0	0	0	0	0	0	0	0.442857
Cohort1A_409	South Africa	0	0	3	45	F	0	0	0	0	0	0	1	0	NaN
Cohort1A_410	South Africa	0	1	2	56	F	0	0	0	0	0	0	1	0	0.371429
Cohort1A_411	South Africa	0	0	3	24	F	0	0	0	0	0	0	0	0	0.0428571
Cohort1A_412	South Africa	0	0	3	26	M	0	0	0	0	0	0	0	0	NaN
Cohort1A_413	South Africa	0	0	3	21	F	0	0	0	0	0	0	0	0	0.7
Cohort1A_414	South Africa	0	0	3	45	F	0	0	0	0	0	0	0	0	NaN
Cohort1A_415	South Africa	0	0	3	26	M	0	0	0	0	0	0	0	0	0.957143
Cohort1A_416	South Africa	0	0	3	21	F	0	0	0	0	0	0	0	0	1.31429
Cohort1A_417	South Africa	1	1	1	31	M	0	1	0	1	0	0	0	0	0.9
Cohort1A_418	South Africa	0	0	3	44	M	0	0	0	0	0	0	0	0	0.1
Cohort1A_419	South Africa	0	0	3	52	M	0	0	0	0	0	0	0	0	0.485714
Cohort1A_420	South Africa	0	0	3	32	F	0	0	0	0	0	0	0	0	0.757143
Cohort1A_423	South Africa	0	0	3	63	M	0	0	0	0	0	0	0	0	0.357143
Cohort1A_426	South Africa	0	0	3	26	M	0	0	0	0	0	0	0	0	0.114286
Cohort1A_428	South Africa	0	0	3	26	F	0	0	0	0	0	1	0	0	0.0714286
Cohort1A_431	South Africa	0	0	3	24	M	0	0	0	0	0	0	0	0	NaN
Cohort1A_436	South Africa	0	0	3	24	M	0	0	0	0	0	0	1	0	NaN
Cohort1A_438	South Africa	0	0	3	64	M	0	0	0	0	0	0	0	0	3.72857
Cohort1A_439	South Africa	0	0	3	64	F	0	0	0	0	0	0	0	0	0.314286
Cohort1A_440	South Africa	0	0	3	39	M	0	0	0	0	0	0	0	0	NaN
Cohort1A_441	South Africa	0	0	3	35	M	0	0	0	0	0	0	0	0	NaN
Cohort1A_442	South Africa	0	0	3	27	F	0	0	0	0	0	0	0	0	NaN
Cohort1A_443	South Africa	0	0	3	28	M	0	0	0	0	0	0	0	0	NaN
Cohort1A_448	South Africa	0	0	3	54	F	0	0	0	0	0	0	0	0	0.357143
Cohort1A_045	South Africa	0	0	3	28	M	0	0	0	0	0	0	0	0	0.814286
Cohort1A_450	South Africa	0	0	3	47	F	0	0	0	0	0	0	0	0	NaN
Cohort1A_451	South Africa	1	1	1	50	F	1	1	1	1	1	0	1	0	0.828571
Cohort1A_452	South Africa	0	0	3	24	M	0	0	0	0	0	0	1	0	3.48571
Cohort1A_454	South Africa	0	0	3	18	F	0	0	0	0	0	0	0	0	0.728571
Cohort1A_455	South Africa	0	0	3	41	M	0	0	0	0	0	0	0	0	0.3
Cohort1A_046	South Africa	0	0	3	35	F	0	0	0	0	0	0	0	0	0.542857
Cohort1A_462	South Africa	0	0	3	39	F	0	0	0	0	0	0	1	0	0.0142857
Cohort1A_463	South Africa	1	1	1	48	M	0	1	1	1	0	1	0	1	7.1
Cohort1A_470	South Africa	0	0	3	42	F	0	0	0	0	0	0	0	0	NaN
Cohort1A_476	South Africa	0	0	3	29	F	0	0	0	0	0	0	0	0	0.514286
Cohort1A_477	South Africa	0	0	3	72	F	0	0	0	0	0	0	0	0	0.428571
Cohort1A_479	South Africa	0	0	3	25	F	0	0	0	0	0	0	0	0	NaN
Cohort1A_048	South Africa	0	0	3	28	M	0	0	0	0	0	0	0	0	0.885714
Cohort1A_480	South Africa	0	0	3	34	F	0	0	0	0	0	0	0	0	NaN
Cohort1A_483	South Africa	0	0	3	27	M	0	0	0	0	0	0	0	0	NaN
Cohort1A_485	South Africa	0	0	3	22	F	0	0	0	0	0	0	0	0	0.385714
Cohort1A_486	South Africa	0	0	3	22	F	0	0	0	0	0	0	0	0	0.0857143
Cohort1A_489	South Africa	0	0	3	30	F	0	0	0	0	0	0	0	0	NaN
Cohort1A_490	South Africa	0	0	3	38	F	0	0	0	0	0	0	0	0	0.642857
Cohort1A_491	South Africa	1	1	1	56	F	0	1	1	0	0	0	0	0	NaN
Cohort1A_493	South Africa	0	0	3	37	F	0	0	0	0	0	0	1	0	NaN
Cohort1A_494	South Africa	0	0	3	22	F	0	0	0	0	0	0	0	0	1.31429
Cohort1A_495	South Africa	0	0	3	27	M	0	0	0	0	0	0	0	0	0.0428571
Cohort1A_497	South Africa	0	0	3	63	F	0	0	0	0	0	0	0	0	0.0142857
Cohort1A_499	South Africa	0	0	3	29	F	0	0	0	0	0	0	0	0	0.0571429
Cohort1A_500	South Africa	0	0	3	44	M	0	0	0	0	0	0	0	0	0.0142857
Cohort1A_501	South Africa	0	0	3	45	F	0	0	0	0	0	0	0	0	1.91429
Cohort1A_502	South Africa	0	0	3	35	M	0	0	0	0	0	0	1	0	0.314286
Cohort1A_507	South Africa	0	0	3	36	M	0	0	0	0	0	0	0	0	0.342857
Cohort1A_508	South Africa	0	0	3	65	F	0	0	0	0	0	0	0	0	1.42857
Cohort1A_513	South Africa	0	0	3	40	M	0	0	0	0	0	0	0	0	0.342857
Cohort1A_514	South Africa	0	0	3	59	F	0	0	0	0	0	0	0	0	0.0428571
Cohort1A_516	South Africa	0	0	3	33	F	0	0	0	0	0	0	0	0	0.114286
Cohort1A_517	South Africa	0	0	3	45	F	0	0	0	0	0	0	0	0	0.842857
Cohort1A_518	South Africa	0	0	3	29	M	0	0	0	0	0	0	0	0	0.471429
Cohort1A_519	South Africa	1	1	1	63	M	0	0	1	0	0	0	0	0	0.757143
Cohort1A_052	South Africa	0	0	3	26	M	0	0	0	0	0	0	0	0	1
Cohort1A_520	South Africa	1	1	1	58	F	1	1	1	1	0	0	0	1	5.82857
Cohort1A_522	South Africa	0	0	3	30	F	0	0	0	0	0	0	0	0	0.914286
Cohort1A_526	South Africa	0	0	3	54	M	0	0	0	0	0	0	0	0	NaN
Cohort1A_527	South Africa	1	1	1	69	M	0	0	1	0	0	0	0	0	1.32857
Cohort1A_528	South Africa	0	0	3	31	F	0	0	0	0	0	0	0	0	NaN
Cohort1A_053	South Africa	0	0	3	29	F	0	0	0	0	0	0	0	0	0.442857
Cohort1A_531	South Africa	1	1	1	24	M	1	1	1	0	0	0	0	0	1.01429
Cohort1A_532	South Africa	0	0	3	20	M	0	0	0	0	0	0	0	0	0.371429
Cohort1A_533	South Africa	0	0	3	37	F	0	0	1	0	0	0	0	0	1.35714
Cohort1A_537	South Africa	0	0	3	33	F	0	0	0	0	0	0	0	0	0.571429
Cohort1A_538	South Africa	0	0	3	27	F	0	0	0	0	0	0	0	0	2.88571
Cohort1A_551	South Africa	1	1	1	57	F	0	0	1	0	0	0	0	0	0.571429
Cohort1A_553	South Africa	1	1	1	34	F	1	1	1	1	1	1	0	1	31.7714
Cohort1A_554	South Africa	0	0	3	25	F	0	0	0	0	0	0	0	0	0.557143
Cohort1A_559	South Africa	0	0	3	31	F	0	0	0	0	0	0	0	0	1.34286
Cohort1A_056	South Africa	1	1	1	28	M	1	1	1	1	1	0	0	0	0.685714
Cohort1A_057	South Africa	0	0	3	18	M	0	0	1	0	0	0	0	0	NaN
Cohort1A_059	South Africa	1	1	1	26	M	1	1	1	1	1	0	0	0	3.18571
Cohort1A_006	South Africa	0	0	3	20	M	0	0	0	0	0	0	0	0	1.11429
Cohort1A_065	South Africa	0	0	3	29	M	0	0	1	0	0	0	0	0	0.814286
Cohort1A_066	South Africa	0	0	3	58	F	0	0	0	0	0	0	1	0	NaN
Cohort1A_067	South Africa	0	0	3	24	F	0	0	0	0	0	0	0	0	NaN
Cohort1A_007	South Africa	1	1	1	20	M	1	1	1	1	1	1	0	1	48.0429
Cohort1A_071	South Africa	0	0	3	41	M	0	0	0	0	0	0	0	0	1.25714
Cohort1A_072	South Africa	0	0	3	49	F	0	0	0	0	0	0	0	0	1.05714
Cohort1A_075	South Africa	1	1	1	33	M	1	1	1	1	1	1	0	1	217.943
Cohort1A_078	South Africa	1	1	1	53	F	1	1	1	1	1	0	0	1	9.1
Cohort1A_080	South Africa	1	1	1	57	F	0	1	1	0	0	0	1	0	NaN
Cohort1A_081	South Africa	0	0	3	31	M	0	0	0	0	0	0	0	0	0.4
Cohort1A_083	South Africa	0	0	3	27	M	0	0	0	0	0	0	0	0	0.485714
Cohort1A_089	South Africa	1	1	1	38	F	0	1	1	0	0	0	0	0	0.671429
Cohort1A_009	South Africa	0	0	3	56	M	0	0	0	0	0	0	0	0	1.54286
Cohort1A_090	South Africa	0	0	3	25	F	0	0	0	0	0	1	0	0	NaN
Cohort1A_091	South Africa	0	0	3	22	F	0	0	0	0	0	0	0	0	0.4
Cohort1A_093	South Africa	0	0	3	46	F	0	0	1	0	0	0	0	0	NaN
Cohort1A_094	South Africa	0	0	3	23	M	0	0	0	0	0	0	1	0	0.242857
Cohort1A_095	South Africa	0	0	3	19	M	0	0	0	0	0	0	0	0	0.157143
Cohort1A_096	South Africa	0	0	3	45	M	0	0	0	0	0	0	0	0	1.34286
Cohort1A_097	South Africa	0	0	3	24	M	0	0	0	0	0	0	0	0	1.47143
Cohort1A_098	South Africa	0	0	3	40	F	0	0	0	0	0	0	0	0	1.52857
Cohort1B_042	Peru	0	0	3	58	M	0	0	0	0	0	0	0	0	0.942857
Cohort1B_043	Peru	1	1	1	43	M	1	1	1	1	1	1	1	1	1005.73
Cohort1B_044	Peru	0	0	3	36	M	0	0	0	0	0	0	0	0	1.6
Cohort1B_045	Peru	0	0	3	37	F	0	0	0	NaN	0	0	0	0	NaN
Cohort1B_046	Peru	0	0	3	42	F	0	0	0	0	0	0	0	0	NaN
Cohort1B_048	Peru	0	0	3	35	F	0	0	0	0	0	0	0	0	0.614286
Cohort1B_049	Peru	0	0	3	41	F	0	0	0	0	0	0	0	0	0.585714
Cohort1B_050	Peru	0	0	3	29	M	0	0	0	0	0	0	0	0	NaN
Cohort1B_054	Peru	0	0	3	27	M	0	0	0	0	0	0	0	0	0.728571
Cohort1B_055	Peru	0	0	3	30	M	0	0	0	NaN	0	0	0	0	NaN
Cohort1B_056	Peru	0	0	3	24	M	0	0	0	0	0	0	0	0	0.842857
Cohort1B_057	Peru	0	0	3	53	M	0	0	0	NaN	0	0	0	0	NaN
Cohort1B_058	Peru	1	1	1	39	M	0	0	1	0	0	0	0	0	1.54286
Cohort1B_059	Peru	0	0	3	52	M	0	0	0	0	0	0	0	0	NaN
Cohort1B_060	Peru	0	0	3	59	M	0	0	0	0	0	0	0	0	0.685714
Cohort1B_061	Peru	0	0	3	63	M	0	0	0	0	0	0	0	0	NaN
Cohort1B_062	Peru	0	0	3	22	M	0	0	0	0	0	0	0	0	1.34286
Cohort1B_063	Peru	0	0	3	33	M	0	0	0	0	0	0	0	0	0.714286
Cohort1B_064	Peru	0	0	3	28	M	0	0	0	0	0	0	0	0	NaN
Cohort1B_065	Peru	0	0	3	51	M	0	0	0	0	0	0	0	0	1.42857
Cohort1B_066	Peru	0	0	3	47	M	0	0	0	0	0	0	0	0	NaN
Cohort1B_068	Peru	0	0	3	23	M	0	0	0	0	0	0	0	0	NaN
Cohort1B_069	Peru	0	0	3	34	M	0	0	0	0	0	0	0	0	0.657143
Cohort1B_070	Peru	0	0	3	23	M	0	0	0	0	0	0	0	0	1.1
Cohort1B_071	Peru	1	1	1	33	F	1	1	1	1	1	1	0	1	444.129
Cohort1B_072	Peru	0	0	3	19	M	0	0	0	0	0	0	0	0	3.08571
Cohort1B_073	Peru	0	0	3	25	M	0	0	0	0	0	0	0	0	1.4
Cohort1B_074	Peru	0	0	3	40	M	0	0	0	0	0	0	0	0	0.0857143
Cohort1B_075	Peru	0	0	3	21	M	0	0	0	0	0	0	0	0	NaN
Cohort1B_076	Peru	0	0	3	24	M	0	0	0	0	0	0	0	0	3.28571
Cohort1B_077	Peru	0	0	3	29	F	0	0	0	0	0	0	0	0	1.4
Cohort1B_078	Peru	1	1	1	23	F	1	1	1	0	0	1	0	1	38.5143
Cohort1B_079	Peru	1	1	1	61	F	1	1	1	1	1	1	1	1	349.286
Cohort1B_081	Peru	0	0	3	20	M	0	0	0	0	0	0	0	0	NaN
Cohort1B_082	Peru	0	0	3	63	M	0	0	0	0	0	0	0	0	0.271429
Cohort1B_084	Peru	0	0	3	23	M	0	0	0	0	0	0	0	0	0.771429
Cohort1B_085	Peru	0	0	3	36	M	0	0	0	0	0	0	0	1	8.42857
Cohort1B_088	Peru	0	0	3	30	M	0	0	0	0	0	0	0	0	0.342857
Cohort1B_089	Peru	0	0	3	54	M	0	0	0	0	0	0	0	0	1.55714
Cohort1B_090	Peru	1	1	1	25	M	1	1	1	1	1	1	0	1	121.157
Cohort1B_091	Peru	1	1	1	42	F	0	1	1	1	0	0	0	0	NaN
Cohort1B_092	Peru	0	0	3	29	M	0	0	0	0	0	0	0	0	1.31429
Cohort1B_093	Peru	0	0	3	33	M	0	0	0	0	0	0	0	1	19.6714
Cohort1B_095	Peru	0	0	3	42	F	0	0	0	0	0	0	0	0	0.828571
Cohort1B_102	Peru	0	0	3	36	M	0	0	0	0	0	0	0	0	0.185714
Cohort1B_103	Peru	0	0	3	30	F	0	0	0	0	0	0	0	0	0.571429
Cohort1B_104	Peru	0	0	3	39	F	0	0	0	0	0	0	0	0	0.5
Cohort1B_106	Peru	0	0	3	53	M	0	0	0	0	0	0	0	0	NaN
Cohort1B_107	Peru	0	0	3	68	M	0	0	0	0	0	0	0	0	1.24286
Cohort1B_108	Peru	1	1	1	39	M	1	1	1	1	1	1	0	1	40.6714
Cohort1B_109	Peru	0	0	3	31	M	0	0	0	0	0	0	0	0	0.142857
Cohort1B_111	Peru	0	0	3	30	M	0	0	0	0	0	0	0	0	2.12857
Cohort1B_112	Peru	1	1	1	25	F	0	1	1	0	0	1	0	1	22.9
Cohort1B_114	Peru	1	1	1	41	M	1	1	1	1	1	1	1	1	39
Cohort1B_116	Peru	1	1	1	37	M	0	1	1	0	0	1	0	1	69.8571
Cohort1B_117	Peru	1	1	1	24	F	1	1	1	1	1	1	0	1	75.5857
Cohort1B_118	Peru	0	0	3	30	M	0	0	0	0	0	0	0	0	1.9
Cohort1B_119	Peru	1	1	1	20	M	1	1	1	1	1	0	0	0	2.3
Cohort1B_120	Peru	0	0	3	21	F	0	0	0	0	0	0	0	0	0.142857
Cohort1B_121	Peru	1	1	1	23	M	1	1	1	1	1	1	0	1	152.3
Cohort1B_122	Peru	1	1	1	21	F	1	1	1	1	1	1	0	1	41.0429
Cohort1B_124	Peru	0	0	3	40	F	0	0	0	0	0	0	0	0	0.2
Cohort1B_125	Peru	1	1	1	28	F	1	1	1	1	1	1	0	1	138.986
Cohort1B_126	Peru	0	0	3	21	F	0	0	0	0	0	0	0	0	1.35714
Cohort1B_128	Peru	0	0	3	74	M	0	0	0	0	0	0	0	0	NaN
Cohort1B_129	Peru	1	1	1	27	F	1	1	1	1	0	1	0	1	58.4286
Cohort1B_130	Peru	1	1	1	20	F	1	1	1	1	1	1	0	1	60.2857
Cohort1B_131	Peru	0	0	3	61	F	0	0	0	0	0	0	0	0	NaN
Cohort1B_132	Peru	0	0	3	21	M	0	0	0	0	0	0	0	0	1.95714
Cohort1B_133	Peru	0	0	3	64	F	0	0	0	0	0	0	0	0	0.514286
Cohort1B_134	Peru	1	1	1	27	M	1	1	1	1	1	1	0	1	156.243
Cohort1B_135	Peru	1	1	1	56	M	1	1	1	1	1	0	0	1	15.8857
Cohort1B_138	Peru	1	1	1	25	M	1	1	1	1	1	0	1	1	16.0143
Cohort1B_139	Peru	1	1	1	24	F	1	1	1	1	1	0	0	1	9.91429
Cohort1B_140	Peru	0	0	3	27	F	0	0	0	0	0	0	0	0	NaN
Cohort1B_141	Peru	1	1	1	42	M	1	1	1	1	1	1	1	1	229.286
Cohort1B_142	Peru	1	1	1	23	M	1	1	1	1	1	1	0	1	7.75714
Cohort1B_143	Peru	0	0	3	32	F	0	0	0	0	0	0	0	0	0.771429
Cohort1B_144	Peru	0	0	3	29	F	0	0	0	0	0	0	0	0	NaN
Cohort1B_146	Peru	1	1	1	23	F	1	1	1	1	1	1	0	1	19.8571
Cohort1B_147	Peru	1	1	1	24	M	0	0	1	0	0	0	0	1	7.28571
Cohort1B_149	Peru	1	1	1	24	F	1	1	1	1	1	1	0	1	16.7429
Cohort1B_150	Peru	1	1	1	33	M	1	1	1	1	1	1	1	1	677.6
Cohort1B_151	Peru	1	1	1	22	M	1	1	1	0	0	0	0	0	2.21429
Cohort1B_152	Peru	0	0	3	25	F	0	0	0	0	0	0	0	0	0.471429
Cohort1B_153	Peru	1	1	1	55	F	1	1	1	1	1	0	0	1	37.2286
Cohort1B_154	Peru	1	1	1	29	M	1	1	1	1	1	1	0	1	171.8
Cohort1B_155	Peru	1	1	1	28	M	1	1	1	0	1	1	0	1	219.157
Cohort1B_156	Peru	1	1	1	21	F	1	1	1	1	1	1	1	1	46.1143
Cohort1B_158	Peru	1	1	1	28	M	0	0	1	0	0	1	0	1	20.9429
Cohort1B_160	Peru	1	1	1	37	F	1	1	1	1	1	0	0	1	7.8
Cohort1B_161	Peru	1	1	1	38	M	1	1	1	1	1	0	0	1	6.21429
Cohort1B_162	Peru	1	1	1	23	M	1	1	1	1	1	1	0	1	23.5714
Cohort1B_163	Peru	1	1	1	24	M	1	1	1	1	1	1	0	1	479.243
Cohort1B_164	Peru	1	1	1	22	F	1	1	1	1	1	0	1	0	1.82857
Cohort1B_165	Peru	1	1	1	23	F	0	1	1	1	0	1	0	1	29.1571
Cohort1B_166	Peru	1	1	1	59	F	1	1	1	1	1	1	0	1	343.614
Cohort1B_167	Peru	1	1	1	25	M	0	1	1	1	0	0	0	1	6.31429
Cohort1B_169	Peru	1	1	1	54	M	1	1	1	1	1	1	0	1	143.843
Cohort1B_170	Peru	1	1	1	63	M	1	1	1	1	1	1	0	1	17.5143
Cohort1B_172	Peru	1	1	1	30	F	1	1	1	1	1	0	0	0	NaN
Cohort1B_173	Peru	1	1	1	20	M	1	1	1	NaN	1	1	0	1	14.3286
Cohort1B_174	Peru	1	1	1	26	F	1	1	1	1	1	1	0	1	20.7429
Cohort1B_175	Peru	1	1	1	39	M	1	1	1	NaN	1	0	0	0	1.05714
Cohort1B_176	Peru	1	1	1	58	F	1	1	1	1	1	1	0	1	18.9429
Cohort1B_177	Peru	1	1	1	20	M	1	1	1	1	1	0	0	0	1.41429
Cohort1B_178	Peru	1	1	1	74	M	1	1	1	0	0	0	0	1	16.3429
Cohort1B_179	Peru	1	1	1	23	F	0	1	1	0	0	0	0	0	0.985714
Cohort1B_180	Peru	1	1	1	26	M	0	1	1	1	0	1	0	1	43.1857
Cohort1B_181	Peru	1	1	1	39	M	1	1	1	NaN	1	1	1	1	3945.1
Cohort1B_182	Peru	0	0	3	74	M	0	0	0	0	0	0	0	0	4.78571
Cohort1B_183	Peru	0	0	3	70	F	0	0	0	0	0	0	0	0	NaN
Cohort1B_184	Peru	1	1	1	19	M	0	1	1	0	0	1	0	1	99.5
Cohort1B_185	Peru	0	0	3	22	M	0	0	0	0	0	0	0	0	0.842857
Cohort1B_186	Peru	1	1	1	33	F	0	1	1	1	0	0	0	0	1.67143
Cohort1B_188	Peru	0	0	3	82	F	0	0	0	0	0	0	0	0	1.02857
Cohort1B_189	Peru	1	1	1	73	M	1	1	1	1	1	1	0	1	16.0571
Cohort1B_190	Peru	1	1	1	43	F	1	1	1	1	1	1	0	1	26.3429
Cohort1B_191	Peru	1	1	1	25	F	1	1	1	1	1	1	0	1	10.2
Cohort1B_192	Peru	1	1	1	26	F	1	1	1	1	1	1	0	1	21.5857
Cohort1B_193	Peru	1	1	1	22	F	1	1	1	1	1	0	1	1	14.8571
Cohort1B_194	Peru	1	1	1	30	M	1	1	1	1	1	1	0	1	67.8857
Cohort1B_196	Peru	1	1	1	49	M	1	1	1	1	1	1	0	1	353.386
Cohort1B_197	Peru	1	1	1	24	M	1	1	1	1	0	1	0	1	24.6857
Cohort1B_002	Peru	0	0	3	42	F	0	0	0	0	0	0	0	0	0.442857
Cohort1B_003	Peru	0	0	3	41	F	0	0	0	0	0	0	0	0	1.02857
Cohort1B_004	Peru	0	0	3	27	F	0	0	0	0	0	0	0	0	NaN
Cohort1B_005	Peru	0	0	3	59	M	0	0	0	0	0	0	0	0	0.471429
Cohort1B_006	Peru	0	0	3	36	M	0	0	0	0	0	0	0	0	1.01429
Cohort1B_007	Peru	0	0	3	38	M	0	0	0	0	0	0	0	0	1.65714
Cohort1B_008	Peru	1	1	1	38	M	0	1	1	0	0	0	0	1	6
Cohort1B_009	Peru	0	0	3	32	M	0	0	0	0	0	0	0	0	1.05714
Cohort1B_010	Peru	0	0	3	39	M	0	0	0	0	0	0	0	0	1.57143
Cohort1B_011	Peru	0	0	3	79	M	0	0	0	0	0	0	0	0	2.8
Cohort1B_012	Peru	0	0	3	23	F	0	0	0	0	0	0	0	0	0.942857
Cohort1B_013	Peru	0	0	3	24	M	0	0	0	0	0	0	0	0	0.414286
Cohort1B_014	Peru	0	1	2	30	M	0	0	0	0	0	0	0	0	1.52857
Cohort1B_015	Peru	0	0	3	42	F	0	0	0	0	0	0	0	0	1.05714
Cohort1B_016	Peru	0	0	3	51	F	0	0	0	0	0	0	0	0	NaN
Cohort1B_017	Peru	1	1	1	30	M	1	1	1	NaN	1	1	0	1	84.8429
Cohort1B_018	Peru	0	0	3	20	M	0	0	0	0	0	0	0	0	2.21429
Cohort1B_019	Peru	0	0	3	19	M	0	0	0	0	0	0	1	1	5.4
Cohort1B_020	Peru	1	1	1	34	M	1	1	1	1	1	0	0	0	4.81429
Cohort1B_021	Peru	0	0	3	31	M	0	0	0	0	0	0	0	0	1.57143
Cohort1B_022	Peru	0	0	3	37	M	0	0	0	0	0	0	0	0	1.05714
Cohort1B_023	Peru	0	0	3	26	M	0	0	0	0	0	0	0	1	6.22857
Cohort1B_024	Peru	0	0	3	56	M	0	0	0	0	0	0	1	0	1.31429
Cohort1B_025	Peru	0	0	3	53	M	0	0	0	0	0	0	0	0	1
Cohort1B_026	Peru	0	0	3	34	M	0	0	0	0	0	0	0	0	1.4
Cohort1B_027	Peru	0	0	3	33	M	0	0	0	0	0	0	0	0	1.11429
Cohort1B_028	Peru	0	0	3	38	M	0	0	0	0	0	0	1	0	NaN
Cohort1B_029	Peru	0	0	3	56	M	0	0	0	0	0	0	1	0	0.214286
Cohort1B_030	Peru	0	0	3	47	M	0	0	0	0	0	0	0	0	1.75714
Cohort1B_031	Peru	0	0	3	27	M	0	0	0	0	0	0	0	0	1.11429
Cohort1B_032	Peru	0	0	3	33	M	0	0	0	0	0	0	1	0	NaN
Cohort1B_033	Peru	0	0	3	21	M	0	0	0	0	0	0	0	0	1.51429
Cohort1B_036	Peru	0	0	3	22	M	0	0	0	0	0	0	0	0	3.45714
Cohort1B_037	Peru	0	0	3	24	M	0	0	0	NaN	0	0	0	0	0.571429
Cohort1B_038	Peru	0	0	3	53	M	0	0	0	0	0	0	0	0	0.4
Cohort1B_039	Peru	1	1	1	63	M	1	1	1	1	1	1	0	1	20.9857
Cohort1B_040	Peru	1	1	1	42	M	0	1	1	0	0	0	0	0	0.785714
Cohort1B_041	Peru	0	0	3	41	M	0	0	0	0	0	0	0	0	1.42857
Cohort1B_047	Peru	0	1	2	47	F	0	0	0	0	0	0	1	0	0.914286
Cohort1B_051	Peru	0	1	2	80	M	0	0	0	0	0	0	1	1	10.2
Cohort1B_052	Peru	0	0	3	22	M	0	0	0	0	0	0	0	0	NaN
Cohort1B_053	Peru	0	0	3	22	M	0	0	0	0	0	0	0	0	NaN
Cohort1B_067	Peru	0	1	2	29	M	0	0	0	0	0	0	0	0	1.25714
Cohort1B_080	Peru	1	1	1	20	F	0	1	0	0	0	0	0	0	0.342857
Cohort1B_087	Peru	0	1	2	23	M	0	0	0	0	0	0	0	0	1.05714
Cohort1B_096	Peru	0	1	2	51	F	0	0	0	0	0	0	0	0	0.185714
Cohort1B_099	Peru	0	0	3	37	F	0	0	0	0	0	0	0	0	0.328571
Cohort1B_115	Peru	0	0	3	20	M	0	0	0	0	0	0	0	0	0.357143
Cohort1B_137	Peru	1	1	1	30	M	0	1	0	1	0	0	0	0	2.55714
Cohort1B_148	Peru	1	1	1	28	M	1	1	0	1	1	1	0	1	42.9
Cohort1B_157	Peru	0	1	2	85	M	0	0	0	0	0	0	0	0	0.557143
Cohort1B_159	Peru	0	1	2	24	M	0	0	0	0	0	0	0	0	NaN
Cohort1B_168	Peru	1	1	1	65	M	1	1	1	1	1	1	0	1	68.3857
Cohort1B_171	Peru	1	1	1	29	F	0	1	1	1	0	0	0	1	5.22857
Cohort1B_198	Peru	1	1	1	64	M	1	1	1	1	1	0	0	1	7.11429
Cohort1B_199	Peru	1	1	1	32	F	1	1	1	1	1	1	0	0	1.31429
Cohort1B_200	Peru	0	1	2	22	F	0	0	0	0	0	0	0	0	1.92857
Cohort1B_201	Peru	1	1	1	20	M	1	1	1	1	1	1	0	0	2.35714
Cohort1B_202	Peru	1	1	1	26	M	0	0	1	0	0	0	0	0	0.885714
Cohort1B_206	Peru	1	1	1	44	F	1	1	1	1	1	1	0	1	51.4571
Cohort1B_209	Peru	0	0	3	43	F	0	0	0	NaN	0	0	0	0	0.357143
